# Supplementary material for: Anti-Trypanosoma cruzi Potential of Vestitol Isolated from Lyophilized Red Propolis
Source: Molecules. 2023 Nov 28;28(23):7812. doi: 10.3390/molecules28237812 (PMC10708512; doi:10.3390/molecules28237812)
Supplement: Supplementary file 1 [file molecules-28-07812-s001.zip]

Archive with 1 entries (1 files):
- molecules-2611859-supplementary.pdf
